# Supplementary material for: First report of naturally infected Aedes aegypti with chikungunya virus genotype ECSA in the Americas
Source: PLoS Negl Trop Dis. 2017 Jun 14;11(6):e0005630. doi: 10.1371/journal.pntd.0005630 (PMC5470658; doi:10.1371/journal.pntd.0005630)
Supplement: S1 Table — The GenBank accession number of the sequences used in phylogenetic analyzes. (XLSX) [file pntd.0005630.s001.xlsx]

## Sheet: Sheet1
Sequential	Accession Number	Local of Isolation	Year of Isolation	Genotype
1	HM045816	SENEGAL	1966	West African
2	HM045798	SENEGAL	1966	West African
3	HM045815	SENEGAL	1979	West African
4	HM045786	NIGERIA	1964	West African
5	HM045807	NIGERIA	1965	West African
6	HM045819	SENEGAL	1993	West African
7	HM045818	COTE D'IVOIRE	1981	West African
8	HM045820	COTE D'IVOIRE	1993	West African
9	HM045817	SENEGAL	2005	West African
10	HM045795	SOUTH AFRICA	1976	East-Central-South-African
11	HM045805	SOUTH AFRICA	1976	East-Central-South-African
12	HM045792	SOUTH AFRICA	1956	East-Central-South-African
13	HM045821	SENEGAL	1963	East-Central-South-African
14	HM045806	INDIA	1986	East-Central-South-African
15	HM045809	DEMOCRATIC REPUBLIC OF THE CONGO	1960	East-Central-South-African
16	HM045784	CENTRAL AFRICAN REPUBLIC	1984	East-Central-South-African
17	HM045823	ANGOLA	1962	East-Central-South-African
18	HM045812	UGANDA	1982	East-Central-South-African
19	KP164570	BRAZIL-BAHIA	2014	East-Central-South-African
20	KP164569	BRAZIL-BAHIA	2014	East-Central-South-African
21	KP164568	BRAZIL-BAHIA	2014	East-Central-South-African
22	KU940225	BRAZIL-BAHIA	2015	East-Central-South-African
23	KY055011	BRAZIL-SERGIPE	2016	East-Central-South-African
24	HM045822	CENTRAL AFRICAN REPUBLIC	1978	East-Central-South-African
25	KJ796852	THAILAND	2009	East-Central-South-African
26	KJ796851	THAILAND	2009	East-Central-South-African
27	KC862329	INDONESIA	2010	East-Central-South-African
28	FN295487	MALAYSIA	2008	East-Central-South-African
29	GU908223	THAILAND	2009	East-Central-South-African
30	FN295485	MALAYSIA	2008	East-Central-South-African
31	GQ428213	INDIA	2007	East-Central-South-African
32	GU189061	SRI LANKA	2006	East-Central-South-African
33	JF274082	INDIA	2006	East-Central-South-African
34	KJ796845	INDIA	2009	East-Central-South-African
35	EU372006	INDIA	2007	East-Central-South-African
36	FR717336	REUNION	2005	East-Central-South-African
37	FN295483	MALAYSIA	2006	Asian
38	FN295484	MALAYSIA	2006	Asian
39	EU703759	MALAYSIA	2006	Asian
40	EU703762	MALAYSIA	2006	Asian
41	HE806461	NEW CALEDONIA	2011	Asian
42	KJ451623	FEDERATED STATES OF MICRONESIA	2013	Asian
43	KJ451622	FEDERATED STATES OF MICRONESIA	2013	Asian
44	KU355832	BRAZIL-RIO DE JANEIRO	2015	Asian
45	KP164572	BRAZIL-PARÁ	2014	Asian
46	KP164571	BRAZIL-PERNAMBUCO	2014	Asian
47	KP164567	BRAZIL-AMAPÁ	2014	Asian
48	KJ451624	VIRGIN ISLANDS (BRITISH)	2014	Asian
49	KF318729	CHINA	2012	Asian
50	FJ807897	INDONESIA	2007	Asian
51	HM045796	THAILAND	1995	Asian
52	HM045787	THAILAND	1995	Asian
53	HM045789	THAILAND	1988	Asian
54	HM045800	PHILIPPINES	1985	Asian
55	HM045790	PHILIPPINES	1985	Asian
56	HM045791	INDONESIA	1983	Asian
57	HM045797	INDONESIA	1985	Asian
58	HM045814	THAILAND	1975	Asian
59	HM045808	THAILAND	1978	Asian
60	HM045803	INDIA	1963	Asian
61	HM045813	INDIA	1963	Asian
62	HM045788	INDIA	1973	Asian
63	HM045810	THAILAND	1958	Asian
